# Supplementary material for: NOS1AP Interacts with α-Synuclein and Aggregates in Yeast and Mammalian Cells
Source: Int J Mol Sci. 2022 Aug 14;23(16):9102. doi: 10.3390/ijms23169102 (PMC9409085; doi:10.3390/ijms23169102)
Supplement: Supplementary file 1 [file ijms-23-09102-s001.zip]

Archive with 1 entries (1 files):
- ijms-1841598-supplementary.pdf
